# Supplementary material for: A Dual-Modified Chitosan-Derived Silica Composite Aerogel with Simultaneous Improvement of Mechanical, Flame Retardancy, and Thermal Insulation Properties
Source: Polymers (Basel). 2025 Nov 27;17(23):3162. doi: 10.3390/polym17233162 (PMC12693858; doi:10.3390/polym17233162)
Supplement: Supplementary file 1 [file polymers-17-03162-s001.zip]

Archive with 1 entries (1 files):
- polymers-3974305-supplementary.pdf
